# Supplementary material for: Anticoagulation Stewardship Program in the DOAC Era
Source: J Clin Med. 2026 Mar 29;15(7):2597. doi: 10.3390/jcm15072597 (PMC13073382; doi:10.3390/jcm15072597)
Supplement: Supplementary file 1 [file jcm-15-02597-s001.zip]

Archive with 3 entries (3 files):
- Supplement File S1.pdf
- Supplement File S2.pptx
- Supplement File S3.pdf
